# Supplementary material for: The DLEU2–miR-15a–16-1 Cluster Is a Determinant of Bone Microarchitecture and Strength in Postmenopausal Women and Mice
Source: Int J Mol Sci. 2024 Nov 27;25(23):12724. doi: 10.3390/ijms252312724 (PMC11641114; doi:10.3390/ijms252312724)
Supplement: Supplementary file 1 [file ijms-25-12724-s001.zip]

Archive with 1 entries (1 files):
- ijms-3294184-supplementary.pdf
